# Supplementary material for: Anatomy, Morphology and Function of the Tensor of Vastus Intermedius: A Systematic Review
Source: J Funct Morphol Kinesiol. 2021 Sep 16;6(3):77. doi: 10.3390/jfmk6030077 (PMC8482252; doi:10.3390/jfmk6030077)
Supplement: Supplementary file 1 [file jfmk-06-00077-s001.zip]

Archive with 1 entries (1 files):
- jfmk-1356316-supplementary.pdf
